# Supplementary material for: Analytic and Clinical Validation of a Pan-Cancer NGS Liquid Biopsy Test for the Detection of Copy Number Amplifications, Fusions and Exon Skipping Variants
Source: Diagnostics (Basel). 2022 Mar 17;12(3):729. doi: 10.3390/diagnostics12030729 (PMC8947661; doi:10.3390/diagnostics12030729)
Supplement: Supplementary file 1 [file diagnostics-12-00729-s001.zip]

Archive with 1 entries (1 files):
- diagnostics-1588672-supplementary.pdf
